# Supplementary material for: Antidiabetic Potential of Novel 1,3,5-Trisubstituted-2-Thioxoimidazloidin-4-One Analogues: Insights into α-Glucosidase, α-Amylase, and Antioxidant Activities
Source: Pharmaceuticals (Basel). 2022 Dec 17;15(12):1576. doi: 10.3390/ph15121576 (PMC9785777; doi:10.3390/ph15121576)
Supplement: Supplementary file 1 [file pharmaceuticals-15-01576-s001.zip]

Archive with 1 entries (1 files):
- pharmaceuticals-2050984-supplementary.pdf
